# Supplementary material for: Proteomic characterization of bovine granulosa cells in dominant and subordinate follicles
Source: Hereditas. 2019 Jun 25;156:21. doi: 10.1186/s41065-019-0097-5 (PMC6593542; doi:10.1186/s41065-019-0097-5)
Supplement: Supplementary file 2 — Original immunoblotting results. (XLSX 9 kb) [file 41065_2019_97_MOESM2_ESM.xlsx]

## Sheet: Sheet1
	Intensity SF1	Intensity SF2	Intensity SF3	Intensity DF1	Intensity DF2	Intensity DF3
OGN	231697	257793	187099	321179	358711	503870
β-actin	329584	386359	222244	269376	299020	283812
OGN /β-actin	0.702999	0.667236	0.841866	1.19231	1.19962	1.77537
ROR2	998.703	990.868	595.141	270.544	284.746	245.016
β-actin	235.569	261.882	226.766	144.628	125.606	113.863
ROR2/β-actin	4.23953	3.78365	2.62447	1.87062	2.26698	2.15184
HSPB1	1123.87	783.786	754.692	621.163	393.594	337.938
β-actin	171.05	176.665	146.795	99.9898	97.7942	106.423
HSPB1 /β-actin	6.5704	4.43657	5.14111	6.21226	4.02472	3.17543
